# Supplementary material for: Influence of Polysaccharides From Polygonatum kingianum on Short-Chain Fatty Acid Production and Quorum Sensing in Lactobacillus faecis
Source: Front Microbiol. 2021 Nov 17;12:758870. doi: 10.3389/fmicb.2021.758870 (PMC8635744; doi:10.3389/fmicb.2021.758870)
Supplement: Supplementary file 1 [file Data_Sheet_1.zip]

Archive with 3 entries (3 files):
- Supplementary Material 2.doc
- Supplementary Material 3.doc
- Supplementary Material l.doc
